# Supplementary material for: Author Correction: An extrinsic motor directs chromatin loop formation by cohesin
Source: EMBO J. 2025 Jan 31;44(5):1563–8. doi: 10.1038/s44318-024-00341-9 (PMC11876300; doi:10.1038/s44318-024-00341-9)
Supplement: Supplementary file 1 — Source Data EV4C_Corrected [file 44318_2024_341_MOESM1_ESM.zip]

Archive with 32 entries (29 files):
- EV4C_Corrected_WB_Raw_Data/
- __MACOSX/._EV4C_Corrected_WB_Raw_Data
- EV4C_Corrected_WB_Raw_Data/.DS_Store
- __MACOSX/EV4C_Corrected_WB_Raw_Data/._.DS_Store
- EV4C_Corrected_WB_Raw_Data/EV4C_Scc2-aid/
- __MACOSX/EV4C_Corrected_WB_Raw_Data/._EV4C_Scc2-aid
- EV4C_Corrected_WB_Raw_Data/EV4C_Tubulin/
- __MACOSX/EV4C_Corrected_WB_Raw_Data/._EV4C_Tubulin
- EV4C_Corrected_WB_Raw_Data/EV4C_Scc2-aid/Networked ChemiDoc 2024-09-19 15h44m21s(Colorimetric).tif
- __MACOSX/EV4C_Corrected_WB_Raw_Data/EV4C_Scc2-aid/._Networked ChemiDoc 2024-09-19 15h44m21s(Colorimetric).tif
- EV4C_Corrected_WB_Raw_Data/EV4C_Scc2-aid/Networked ChemiDoc 2024-09-19 15h05m38s(Chemiluminescence).raw16.png
- __MACOSX/EV4C_Corrected_WB_Raw_Data/EV4C_Scc2-aid/._Networked ChemiDoc 2024-09-19 15h05m38s(Chemiluminescence).raw16.png
- EV4C_Corrected_WB_Raw_Data/EV4C_Scc2-aid/Networked ChemiDoc 2024-09-19 15h05m38s(Chemiluminescence).raw16.tif
- __MACOSX/EV4C_Corrected_WB_Raw_Data/EV4C_Scc2-aid/._Networked ChemiDoc 2024-09-19 15h05m38s(Chemiluminescence).raw16.tif
- EV4C_Corrected_WB_Raw_Data/EV4C_Scc2-aid/Networked ChemiDoc 2024-09-19 15h05m38s(Chemiluminescence).tif
- __MACOSX/EV4C_Corrected_WB_Raw_Data/EV4C_Scc2-aid/._Networked ChemiDoc 2024-09-19 15h05m38s(Chemiluminescence).tif
- EV4C_Corrected_WB_Raw_Data/EV4C_Scc2-aid/Networked ChemiDoc 2024-09-19 15h05m38s(Chemiluminescence).raw16_Annotated.png
- __MACOSX/EV4C_Corrected_WB_Raw_Data/EV4C_Scc2-aid/._Networked ChemiDoc 2024-09-19 15h05m38s(Chemiluminescence).raw16_Annotated.png
- EV4C_Corrected_WB_Raw_Data/EV4C_Scc2-aid/Networked ChemiDoc 2024-09-19 15h05m38s(Chemiluminescence)ROTATE.raw16.tif
- __MACOSX/EV4C_Corrected_WB_Raw_Data/EV4C_Scc2-aid/._Networked ChemiDoc 2024-09-19 15h05m38s(Chemiluminescence)ROTATE.raw16.tif
- EV4C_Corrected_WB_Raw_Data/EV4C_Tubulin/Networked ChemiDoc 2024-09-19 15h46m05s(Chemiluminescence).raw16.tif
- __MACOSX/EV4C_Corrected_WB_Raw_Data/EV4C_Tubulin/._Networked ChemiDoc 2024-09-19 15h46m05s(Chemiluminescence).raw16.tif
- EV4C_Corrected_WB_Raw_Data/EV4C_Tubulin/Networked ChemiDoc 2024-09-19 15h46m05s(Chemiluminescence).tif
- __MACOSX/EV4C_Corrected_WB_Raw_Data/EV4C_Tubulin/._Networked ChemiDoc 2024-09-19 15h46m05s(Chemiluminescence).tif
- EV4C_Corrected_WB_Raw_Data/EV4C_Tubulin/Networked ChemiDoc 2024-09-19 15h46m05s(Chemiluminescence).raw16_Annotated.png
- __MACOSX/EV4C_Corrected_WB_Raw_Data/EV4C_Tubulin/._Networked ChemiDoc 2024-09-19 15h46m05s(Chemiluminescence).raw16_Annotated.png
- EV4C_Corrected_WB_Raw_Data/EV4C_Tubulin/Networked ChemiDoc 2024-09-19 15h46m05s(Chemiluminescence).raw16.png
- __MACOSX/EV4C_Corrected_WB_Raw_Data/EV4C_Tubulin/._Networked ChemiDoc 2024-09-19 15h46m05s(Chemiluminescence).raw16.png
- EV4C_Corrected_WB_Raw_Data/EV4C_Tubulin/Networked ChemiDoc 2024-09-19 15h45m07s(Colorimetric).tif
- __MACOSX/EV4C_Corrected_WB_Raw_Data/EV4C_Tubulin/._Networked ChemiDoc 2024-09-19 15h45m07s(Colorimetric).tif
- EV4C_Corrected_WB_Raw_Data/EV4C_Tubulin/Networked ChemiDoc 2024-09-19 15h46m05s(Chemiluminescence)ROTATE.raw16.tif
- __MACOSX/EV4C_Corrected_WB_Raw_Data/EV4C_Tubulin/._Networked ChemiDoc 2024-09-19 15h46m05s(Chemiluminescence)ROTATE.raw16.tif
